# Supplementary material for: HIV-Associated Cryptococcal Immune Reconstitution Inflammatory Syndrome Is Associated with Aberrant T Cell Function and Increased Cytokine Responses
Source: J Fungi (Basel). 2019 May 23;5(2):42. doi: 10.3390/jof5020042 (PMC6616503; doi:10.3390/jof5020042)
Supplement: Supplementary file 1 [file jof-05-00042-s001.zip]

Archive with 2 entries (2 files):
- Supplementary Figure S1.tiff
- Suppmentary Figure S2.tiff
